# Supplementary material for: Exploring the Impact of French Raw-Milk Cheeses on Oxidative Process Using Caenorhabditis elegans and Human Leukocyte Models
Source: Nutrients. 2024 Jun 13;16(12):1862. doi: 10.3390/nu16121862 (PMC11206881; doi:10.3390/nu16121862)
Supplement: Supplementary file 1 [file nutrients-16-01862-s001.zip]

Archive with 1 entries (1 files):
- nutrients-3038246-supplementary.pdf
